# Supplementary material for: Unexpected discovery of a new Podonychus species in Kyushu, Japan (Coleoptera, Elmidae, Elminae, Macronychini)
Source: Zookeys. 2020 May 18;933:107–23. doi: 10.3897/zookeys.933.48771 (PMC7248134; doi:10.3897/zookeys.933.48771)
Supplement: XML Treatment for Podonychus [file zookeys.933.48771-treatment1.xml]

<!DOCTYPE tp:taxon-treatment
  PUBLIC "-//TaxonX//DTD Taxonomic Treatment Publishing DTD v0 20100105//EN" "tax-treatment-NSO.dtd">
<tp:taxon-treatment xmlns:tp="http://www.plazi.org/taxpub"><tp:treatment-meta><kwd-group><label>Taxon classification</label><kwd><named-content xmlns:xlink="http://www.w3.org/1999/xlink" content-type="kingdom">Animalia</named-content></kwd><kwd><named-content xmlns:xlink="http://www.w3.org/1999/xlink" content-type="order">Coleoptera</named-content></kwd><kwd><named-content xmlns:xlink="http://www.w3.org/1999/xlink" content-type="family">Elmidae</named-content></kwd></kwd-group><mixed-citation publication-type="journal"><person-group><name><surname>Yoshitomi</surname><given-names>Hiroyuki</given-names></name><name><surname>Hayashi</surname><given-names>Masakazu</given-names></name></person-group><article-title>Unexpected discovery of a new <italic><tp:taxon-name><tp:taxon-name-part taxon-name-part-type="genus" reg="Podonychus">Podonychus</tp:taxon-name-part></tp:taxon-name></italic> species in Kyushu, Japan (<tp:taxon-name><tp:taxon-name-part taxon-name-part-type="order">Coleoptera</tp:taxon-name-part></tp:taxon-name>, <tp:taxon-name><tp:taxon-name-part taxon-name-part-type="family">Elmidae</tp:taxon-name-part></tp:taxon-name>, <tp:taxon-name><tp:taxon-name-part taxon-name-part-type="subfamily">Elminae</tp:taxon-name-part></tp:taxon-name>, <tp:taxon-name><tp:taxon-name-part taxon-name-part-type="tribe">Macronychini</tp:taxon-name-part></tp:taxon-name>)</article-title><source>Zookeys</source><day>18</day><month>5</month><year>2020</year><volume>933</volume><fpage>107</fpage><lpage>123</lpage><pub-id pub-id-type="doi">10.3897/zookeys.933.48771</pub-id></mixed-citation></tp:treatment-meta><tp:nomenclature><tp:taxon-name><object-id xmlns:xlink="http://www.w3.org/1999/xlink" content-type="arpha" xlink:type="simple">F54767BE-547A-5AF4-8A47-FCBFE76BCEBF</object-id>
            <tp:taxon-name-part taxon-name-part-type="genus" reg="Podonychus">Podonychus</tp:taxon-name-part>
          </tp:taxon-name><tp:taxon-authority>Jäch &amp; Kodada, 1997</tp:taxon-authority></tp:nomenclature><tp:treatment-sec sec-type="type species" id="SECID0E3MAC"><title>Type species.</title><p><italic><tp:taxon-name><tp:taxon-name-part taxon-name-part-type="genus" reg="Podonychus">Podonychus</tp:taxon-name-part> <tp:taxon-name-part taxon-name-part-type="species" reg="sagittarius">sagittarius</tp:taxon-name-part></tp:taxon-name></italic> Jäch &amp; Kodada, 1997</p></tp:treatment-sec><tp:treatment-sec sec-type="diagnosis" id="SECID0ENNAC"><title>Diagnosis.</title><p>The genus is very distinctive in having the following characteristics of the adults (see also Table <xref ref-type="table" rid="T1">1</xref>): 1) antennae 6-segmented; 2) pronotal median groove very thin and shallow; 3) pronotal sublateral carinae absent; 4) lateral declivity of the pronotum with oblique impressions; 5) each elytron with one sublateral carina on interval VIII. The larva is also distinctive in having Y-shaped projections (Fig. <xref ref-type="fig" rid="F7">7A, E, D</xref>) on the thorax and abdomen.</p><table-wrap id="T1" position="float" orientation="portrait"><label>Table 1.</label><caption><p>Character matrix of <tp:taxon-name><tp:taxon-name-part taxon-name-part-type="tribe">Macronychini</tp:taxon-name-part></tp:taxon-name> genera. Abbreviations: parameres (a = absent; p = present); basal piece (s: short; l: long); hind wing (B: brachypterous; M: macropterous; <abbrev xmlns:xlink="http://www.w3.org/1999/xlink" xlink:title="micropterous" id="ABBRID0EJOAC" xlink:type="simple">MI</abbrev>: micropterous).</p></caption><table id="TID0EOGAG" rules="all"><tbody><tr><th rowspan="1" colspan="1">Genus</th><th rowspan="1" colspan="1">Antennal segment no.</th><th rowspan="1" colspan="1">Parameres</th><th rowspan="1" colspan="1">Labial palpo-meres no.</th><th rowspan="1" colspan="1">Basal piece</th><th rowspan="1" colspan="1">Hind wing</th><th rowspan="1" colspan="1">Elytral carinae</th><th rowspan="1" colspan="1">Distribution</th><th rowspan="1" colspan="1">References</th></tr><tr><td rowspan="1" colspan="1">
                    <italic><tp:taxon-name>
                        <tp:taxon-name-part taxon-name-part-type="genus" reg="Eonychius">Eonychius</tp:taxon-name-part>
                      </tp:taxon-name></italic>
                  </td><td rowspan="1" colspan="1">10</td><td rowspan="1" colspan="1">a</td><td rowspan="1" colspan="1">3</td><td rowspan="1" colspan="1">s</td><td rowspan="1" colspan="1">B</td><td rowspan="1" colspan="1">V-VII-VIII</td><td rowspan="1" colspan="1">China (Hong Kong)</td><td rowspan="1" colspan="1">
                    <xref ref-type="bibr" rid="B11">Jäch and Boukal (1995)</xref>
                  </td></tr><tr><td rowspan="1" colspan="1">
                    <italic><tp:taxon-name>
                        <tp:taxon-name-part taxon-name-part-type="genus" reg="Vietelmis">Vietelmis</tp:taxon-name-part>
                      </tp:taxon-name></italic>
                  </td><td rowspan="1" colspan="1">10</td><td rowspan="1" colspan="1">p</td><td rowspan="1" colspan="1">3</td><td rowspan="1" colspan="1">s</td><td rowspan="1" colspan="1">M</td><td rowspan="1" colspan="1">V-VII, V-VII-VIII</td><td rowspan="1" colspan="1">Vietnam, China, Borneo, Laos, Thailand, Malaysia</td><td rowspan="1" colspan="1">
                    <xref ref-type="bibr" rid="B22">Kodada et al. (2017)</xref>
                  </td></tr><tr><td rowspan="1" colspan="1">
                    <italic><tp:taxon-name>
                        <tp:taxon-name-part taxon-name-part-type="genus" reg="Haraldaria">Haraldaria</tp:taxon-name-part>
                      </tp:taxon-name></italic>
                  </td><td rowspan="1" colspan="1">9</td><td rowspan="1" colspan="1">a</td><td rowspan="1" colspan="1">3</td><td rowspan="1" colspan="1">s</td><td rowspan="1" colspan="1">B</td><td rowspan="1" colspan="1">V-VI-VII</td><td rowspan="1" colspan="1">Malaysia</td><td rowspan="1" colspan="1">
                    <xref ref-type="bibr" rid="B12">Jäch and Boukal (1996)</xref>
                  </td></tr><tr><td rowspan="1" colspan="1">
                    <italic><tp:taxon-name>
                        <tp:taxon-name-part taxon-name-part-type="genus" reg="Homalosolus">Homalosolus</tp:taxon-name-part>
                      </tp:taxon-name></italic>
                  </td><td rowspan="1" colspan="1">9</td><td rowspan="1" colspan="1">a</td><td rowspan="1" colspan="1">3</td><td rowspan="1" colspan="1">l</td><td rowspan="1" colspan="1">M/B</td><td rowspan="1" colspan="1">V-VII-VIII, III-V-VII-VIII</td><td rowspan="1" colspan="1">Borneo</td><td rowspan="1" colspan="1">
                    <xref ref-type="bibr" rid="B14">Jäch and Kodada (1996a)</xref>
                  </td></tr><tr><td rowspan="1" colspan="1">
                    <italic><tp:taxon-name>
                        <tp:taxon-name-part taxon-name-part-type="genus" reg="Aulacosolus">Aulacosolus</tp:taxon-name-part>
                      </tp:taxon-name></italic>
                  </td><td rowspan="1" colspan="1">8</td><td rowspan="1" colspan="1">a</td><td rowspan="1" colspan="1">2</td><td rowspan="1" colspan="1">s</td><td rowspan="1" colspan="1">M</td><td rowspan="1" colspan="1">V-VII, III-V-VII, III-V-VII-VIII</td><td rowspan="1" colspan="1">India, Thailand, Laos, Malaysia, Indonesia (Sumatra)</td><td rowspan="1" colspan="1">
                    <xref ref-type="bibr" rid="B13">Jäch and Boukal (1997)</xref>
                  </td></tr><tr><td rowspan="1" colspan="1">
                    <italic><tp:taxon-name>
                        <tp:taxon-name-part taxon-name-part-type="genus" reg="Cuspidevia">Cuspidevia</tp:taxon-name-part>
                      </tp:taxon-name></italic>
                  </td><td rowspan="1" colspan="1">8</td><td rowspan="1" colspan="1">p</td><td rowspan="1" colspan="1">3</td><td rowspan="1" colspan="1">s</td><td rowspan="1" colspan="1">M</td><td rowspan="1" colspan="1">VII</td><td rowspan="1" colspan="1">China</td><td rowspan="1" colspan="1">
                    <xref ref-type="bibr" rid="B11">Jäch and Boukal (1995)</xref>
                  </td></tr><tr><td rowspan="1" colspan="1">
                    <italic><tp:taxon-name>
                        <tp:taxon-name-part taxon-name-part-type="genus" reg="Graphosolus">Graphosolus</tp:taxon-name-part>
                      </tp:taxon-name></italic>
                  </td><td rowspan="1" colspan="1">8</td><td rowspan="1" colspan="1">a</td><td rowspan="1" colspan="1">2</td><td rowspan="1" colspan="1">s</td><td rowspan="1" colspan="1">B</td><td rowspan="1" colspan="1">III-V-VII-VIII</td><td rowspan="1" colspan="1">Borneo, Indonesia (Sumatra, Java), Malaysia, Philippines</td><td rowspan="1" colspan="1">
                    <xref ref-type="bibr" rid="B15">Jäch and Kodada (1996b)</xref>
                  </td></tr><tr><td rowspan="1" colspan="1">
                    <italic><tp:taxon-name>
                        <tp:taxon-name-part taxon-name-part-type="genus" reg="Indosolus">Indosolus</tp:taxon-name-part>
                      </tp:taxon-name></italic>
                  </td><td rowspan="1" colspan="1">8</td><td rowspan="1" colspan="1">a</td><td rowspan="1" colspan="1">2</td><td rowspan="1" colspan="1">s</td><td rowspan="1" colspan="1">M</td><td rowspan="1" colspan="1">V-VI-VII</td><td rowspan="1" colspan="1">Myanmar, India, China, Malaysia</td><td rowspan="1" colspan="1">
                    <xref ref-type="bibr" rid="B11">Jäch and Boukal (1995)</xref>
                  </td></tr><tr><td rowspan="1" colspan="1">
                    <italic><tp:taxon-name>
                        <tp:taxon-name-part taxon-name-part-type="genus" reg="Jilanzhunychus">Jilanzhunychus</tp:taxon-name-part>
                      </tp:taxon-name></italic>
                  </td><td rowspan="1" colspan="1">8</td><td rowspan="1" colspan="1">a</td><td rowspan="1" colspan="1">3</td><td rowspan="1" colspan="1">s</td><td rowspan="1" colspan="1">B</td><td rowspan="1" colspan="1">III-V-VII-VIII</td><td rowspan="1" colspan="1">China</td><td rowspan="1" colspan="1">
                    <xref ref-type="bibr" rid="B11">Jäch and Boukal (1995)</xref>
                  </td></tr><tr><td rowspan="1" colspan="1">
                    <italic><tp:taxon-name>
                        <tp:taxon-name-part taxon-name-part-type="genus" reg="Loxostirus">Loxostirus</tp:taxon-name-part>
                      </tp:taxon-name></italic>
                  </td><td rowspan="1" colspan="1">8</td><td rowspan="1" colspan="1">a</td><td rowspan="1" colspan="1">2</td><td rowspan="1" colspan="1">s</td><td rowspan="1" colspan="1">B</td><td rowspan="1" colspan="1">III-V-VII-VIII</td><td rowspan="1" colspan="1">Borneo</td><td rowspan="1" colspan="1">
                    <xref ref-type="bibr" rid="B14">Jäch and Kodada (1996a)</xref>
                  </td></tr><tr><td rowspan="1" colspan="1">
                    <italic><tp:taxon-name>
                        <tp:taxon-name-part taxon-name-part-type="genus" reg="Macronevia">Macronevia</tp:taxon-name-part>
                      </tp:taxon-name></italic>
                  </td><td rowspan="1" colspan="1">8</td><td rowspan="1" colspan="1">p</td><td rowspan="1" colspan="1">3</td><td rowspan="1" colspan="1">s</td><td rowspan="1" colspan="1">M/B</td><td rowspan="1" colspan="1">V</td><td rowspan="1" colspan="1">Malaysia</td><td rowspan="1" colspan="1">
                    <xref ref-type="bibr" rid="B12">Jäch and Boukal (1996)</xref>
                  </td></tr><tr><td rowspan="1" colspan="1">
                    <italic><tp:taxon-name>
                        <tp:taxon-name-part taxon-name-part-type="genus" reg="Nesonychus">Nesonychus</tp:taxon-name-part>
                      </tp:taxon-name></italic>
                  </td><td rowspan="1" colspan="1">8</td><td rowspan="1" colspan="1">a</td><td rowspan="1" colspan="1">2</td><td rowspan="1" colspan="1">s</td><td rowspan="1" colspan="1">B</td><td rowspan="1" colspan="1">V-VII</td><td rowspan="1" colspan="1">Borneo, Indonesia (Sumatra, Java, Lombok)</td><td rowspan="1" colspan="1">
                    <xref ref-type="bibr" rid="B13">Jäch and Boukal (1997)</xref>
                  </td></tr><tr><td rowspan="1" colspan="1">
                    <italic><tp:taxon-name>
                        <tp:taxon-name-part taxon-name-part-type="genus" reg="Okalia">Okalia</tp:taxon-name-part>
                      </tp:taxon-name></italic>
                  </td><td rowspan="1" colspan="1">8</td><td rowspan="1" colspan="1">a</td><td rowspan="1" colspan="1">3</td><td rowspan="1" colspan="1">s</td><td rowspan="1" colspan="1">M/B</td><td rowspan="1" colspan="1">V-VI-VII</td><td rowspan="1" colspan="1">Malaysia</td><td rowspan="1" colspan="1">Kodada and Čiampor (2003)</td></tr><tr><td rowspan="1" colspan="1">
                    <italic><tp:taxon-name>
                        <tp:taxon-name-part taxon-name-part-type="genus" reg="Paramacronychus">Paramacronychus</tp:taxon-name-part>
                      </tp:taxon-name></italic>
                  </td><td rowspan="1" colspan="1">8</td><td rowspan="1" colspan="1">p</td><td rowspan="1" colspan="1">3</td><td rowspan="1" colspan="1">s</td><td rowspan="1" colspan="1">B</td><td rowspan="1" colspan="1">III-V-VII-IX, V-VII-IX</td><td rowspan="1" colspan="1">Japan</td><td rowspan="1" colspan="1">
                    <xref ref-type="bibr" rid="B11">Jäch and Boukal (1995)</xref>
                  </td></tr><tr><td rowspan="1" colspan="1">
                    <italic><tp:taxon-name>
                        <tp:taxon-name-part taxon-name-part-type="genus" reg="Rhopalonychus">Rhopalonychus</tp:taxon-name-part>
                      </tp:taxon-name></italic>
                  </td><td rowspan="1" colspan="1">8</td><td rowspan="1" colspan="1">a</td><td rowspan="1" colspan="1">3</td><td rowspan="1" colspan="1">s</td><td rowspan="1" colspan="1">M</td><td rowspan="1" colspan="1">VII-VIII</td><td rowspan="1" colspan="1">Borneo</td><td rowspan="1" colspan="1">
                    <xref ref-type="bibr" rid="B14">Jäch and Kodada (1996a)</xref>
                  </td></tr><tr><td rowspan="1" colspan="1">
                    <italic><tp:taxon-name>
                        <tp:taxon-name-part taxon-name-part-type="genus" reg="Urumaelmis">Urumaelmis</tp:taxon-name-part>
                      </tp:taxon-name></italic>
                  </td><td rowspan="1" colspan="1">8</td><td rowspan="1" colspan="1">p</td><td rowspan="1" colspan="1">3</td><td rowspan="1" colspan="1">s</td><td rowspan="1" colspan="1">M</td><td rowspan="1" colspan="1">V-VI</td><td rowspan="1" colspan="1">Japan</td><td rowspan="1" colspan="1">
                    <xref ref-type="bibr" rid="B11">Jäch and Boukal (1995)</xref>
                  </td></tr><tr><td rowspan="1" colspan="1">
                    <italic><tp:taxon-name>
                        <tp:taxon-name-part taxon-name-part-type="genus" reg="Zaitzevia">Zaitzevia</tp:taxon-name-part>
                      </tp:taxon-name></italic>
                  </td><td rowspan="1" colspan="1">8</td><td rowspan="1" colspan="1">p/a</td><td rowspan="1" colspan="1">3</td><td rowspan="1" colspan="1">s</td><td rowspan="1" colspan="1">M/B</td><td rowspan="1" colspan="1">V-VI-VII, V-VII-VIII</td><td rowspan="1" colspan="1">India to China, Japan, Korea, Russian Far East, North America</td><td rowspan="1" colspan="1">
                    <xref ref-type="bibr" rid="B11">Jäch and Boukal (1995)</xref>
                  </td></tr><tr><td rowspan="1" colspan="1">
                    <italic><tp:taxon-name>
                        <tp:taxon-name-part taxon-name-part-type="genus" reg="Zaitzeviaria">Zaitzeviaria</tp:taxon-name-part>
                      </tp:taxon-name></italic>
                  </td><td rowspan="1" colspan="1">8</td><td rowspan="1" colspan="1">p/a</td><td rowspan="1" colspan="1">3</td><td rowspan="1" colspan="1">s</td><td rowspan="1" colspan="1">M/B</td><td rowspan="1" colspan="1">VII-VIII</td><td rowspan="1" colspan="1">East Palearctic and Oriental Regions</td><td rowspan="1" colspan="1">
                    <xref ref-type="bibr" rid="B9">Hayashi and Yoshitomi (2015)</xref>
                  </td></tr><tr><td rowspan="1" colspan="1">
                    <italic><tp:taxon-name>
                        <tp:taxon-name-part taxon-name-part-type="genus" reg="Macronychus">Macronychus</tp:taxon-name-part>
                      </tp:taxon-name></italic>
                  </td><td rowspan="1" colspan="1">7</td><td rowspan="1" colspan="1">a</td><td rowspan="1" colspan="1">3</td><td rowspan="1" colspan="1">s</td><td rowspan="1" colspan="1">M/B</td><td rowspan="1" colspan="1">III-V-IX</td><td rowspan="1" colspan="1">Europe, North Africa, Russian Far East, China, Korea, Oriental Region, North America</td><td rowspan="1" colspan="1">
                    <xref ref-type="bibr" rid="B11">Jäch and Boukal (1995)</xref>
                  </td></tr><tr><td rowspan="1" colspan="1">
                    <italic><tp:taxon-name>
                        <tp:taxon-name-part taxon-name-part-type="genus" reg="Prionosolus">Prionosolus</tp:taxon-name-part>
                      </tp:taxon-name></italic>
                  </td><td rowspan="1" colspan="1">7</td><td rowspan="1" colspan="1">a</td><td rowspan="1" colspan="1">2</td><td rowspan="1" colspan="1">s</td><td rowspan="1" colspan="1">M/B</td><td rowspan="1" colspan="1">V-VII</td><td rowspan="1" colspan="1">Philippines, Borneo, Indonesia (Siberut)</td><td rowspan="1" colspan="1">
                    <xref ref-type="bibr" rid="B16">Jäch and Kodada (1997)</xref>
                  </td></tr><tr><td rowspan="1" colspan="1">
                    <italic><tp:taxon-name>
                        <tp:taxon-name-part taxon-name-part-type="genus" reg="Sinonychus">Sinonychus</tp:taxon-name-part>
                      </tp:taxon-name></italic>
                  </td><td rowspan="1" colspan="1">7</td><td rowspan="1" colspan="1">a</td><td rowspan="1" colspan="1">2</td><td rowspan="1" colspan="1">s</td><td rowspan="1" colspan="1">B</td><td rowspan="1" colspan="1">III-V-VI-VII, V-VI-VII</td><td rowspan="1" colspan="1">China, Japan</td><td rowspan="1" colspan="1">
                    <xref ref-type="bibr" rid="B11">Jäch and Boukal (1995)</xref>
                  </td></tr><tr><td rowspan="1" colspan="1">
                    <italic><tp:taxon-name>
                        <tp:taxon-name-part taxon-name-part-type="genus" reg="Podonychus">Podonychus</tp:taxon-name-part>
                      </tp:taxon-name></italic>
                  </td><td rowspan="1" colspan="1">6</td><td rowspan="1" colspan="1">a</td><td rowspan="1" colspan="1">2</td><td rowspan="1" colspan="1">s</td><td rowspan="1" colspan="1">
                    <abbrev xmlns:xlink="http://www.w3.org/1999/xlink" xlink:title="micropterous" id="ABBRID0EC2AE" xlink:type="simple">MI</abbrev>
                  </td><td rowspan="1" colspan="1">VIII</td><td rowspan="1" colspan="1">Indonesia (Siberut), Japan</td><td rowspan="1" colspan="1">
                    <xref ref-type="bibr" rid="B16">Jäch and Kodada (1997)</xref>
                  </td></tr></tbody></table></table-wrap></tp:treatment-sec><tp:treatment-sec><!--Section generated to contain objects referenced in tp:taxon-treatment.--><fig id="F7" position="float" orientation="portrait"><object-id xmlns:xlink="http://www.w3.org/1999/xlink" content-type="doi" xlink:type="simple">10.3897/zookeys.933.48771.figure7</object-id><object-id xmlns:xlink="http://www.w3.org/1999/xlink" content-type="arpha" xlink:type="simple">E5A01F90-A144-5366-A80A-EBE6853BCB9A</object-id><label>Figure 7.</label><caption><p>Larva of <italic><tp:taxon-name><tp:taxon-name-part taxon-name-part-type="genus" reg="Podonychus">Podonychus</tp:taxon-name-part> <tp:taxon-name-part taxon-name-part-type="species" reg="gyobu">gyobu</tp:taxon-name-part></tp:taxon-name></italic> sp. nov. <bold>A</bold> thorax in lateral view <bold>B</bold> ditto in ventral view <bold>C</bold> ventral sclerites of prothorax <bold>D</bold> granules on abdomen <bold>E</bold> ditto, close up <bold>F</bold> Y-shaped projection on abdomen <bold>G</bold> pectinate setae on postero-lateral corner of abdomen <bold>H</bold> spiracle on abdomen.</p></caption><graphic xmlns:xlink="http://www.w3.org/1999/xlink" xlink:href="zookeys-933-107-g007.jpg" position="float" orientation="portrait" xlink:type="simple" id="oo_411294.jpg"><uri content-type="original_file" xlink:type="simple">https://binary.pensoft.net/fig/411294</uri></graphic></fig></tp:treatment-sec><ref-list><ref id="B11"><mixed-citation xmlns:xlink="http://www.w3.org/1999/xlink" xlink:type="simple"><person-group><name name-style="western"><surname>Jäch</surname><given-names>MA</given-names></name><name name-style="western"><surname>Boukal</surname><given-names>D</given-names></name></person-group> (<year>1995</year>) <source><tp:taxon-name><tp:taxon-name-part taxon-name-part-type="family">Elmidae</tp:taxon-name-part></tp:taxon-name>: 2. Notes on <tp:taxon-name><tp:taxon-name-part taxon-name-part-type="tribe">Macronychini</tp:taxon-name-part></tp:taxon-name>, with description of four new genera from China. In: Jäch MA, Ji L (Eds) Water Beetles of China (Vol. I).</source><publisher-name>Zoologisch-Botanische Gesellschaft &amp; Wiener Coleopterologenverein</publisher-name>, <publisher-loc>Wien</publisher-loc>, <size units="page">410 pp</size>. [299–323.]</mixed-citation></ref><ref id="B22"><mixed-citation xmlns:xlink="http://www.w3.org/1999/xlink" xlink:type="simple"><person-group><name name-style="western"><surname>Kodada</surname><given-names>J</given-names></name><name name-style="western"><surname>Sangpradub</surname><given-names>N</given-names></name><name name-style="western"><surname>Somnark</surname><given-names>R</given-names></name><name name-style="western"><surname>Grul’a</surname><given-names>D</given-names></name><name name-style="western"><surname>Žiak</surname><given-names>D</given-names></name><name name-style="western"><surname>Freitag</surname><given-names>H</given-names></name></person-group> (<year>2017</year>) <article-title><italic><tp:taxon-name><tp:taxon-name-part taxon-name-part-type="genus">Vietelmis</tp:taxon-name-part> <tp:taxon-name-part taxon-name-part-type="species">jablonskii</tp:taxon-name-part></tp:taxon-name></italic>, a new species of riffle beetle from Laos and Thailand and new faunistic records on <italic><tp:taxon-name><tp:taxon-name-part taxon-name-part-type="genus">Vietelmis</tp:taxon-name-part></tp:taxon-name></italic> Delève, 1968 from Malaysia (<tp:taxon-name><tp:taxon-name-part taxon-name-part-type="order">Coleoptera</tp:taxon-name-part></tp:taxon-name>: <tp:taxon-name><tp:taxon-name-part taxon-name-part-type="family">Elmidae</tp:taxon-name-part></tp:taxon-name>).</article-title><source>Zootaxa</source><volume>4268</volume>(<issue>1</issue>): <fpage>131</fpage>–<lpage>140</lpage>.</mixed-citation></ref><ref id="B12"><mixed-citation xmlns:xlink="http://www.w3.org/1999/xlink" xlink:type="simple"><person-group><name name-style="western"><surname>Jäch</surname><given-names>MA</given-names></name><name name-style="western"><surname>Boukal</surname><given-names>D</given-names></name></person-group> (<year>1996</year>) <article-title>Description of two new riffle beetle genera from Peninsular Malaysia (<tp:taxon-name><tp:taxon-name-part taxon-name-part-type="order">Coleoptera</tp:taxon-name-part></tp:taxon-name>: <tp:taxon-name><tp:taxon-name-part taxon-name-part-type="family">Elmidae</tp:taxon-name-part></tp:taxon-name>).</article-title><source>Koleopterologische Rundschau</source><volume>66</volume>: <fpage>179</fpage>–<lpage>189</lpage>.</mixed-citation></ref><ref id="B14"><mixed-citation xmlns:xlink="http://www.w3.org/1999/xlink" xlink:type="simple"><person-group><name name-style="western"><surname>Jäch</surname><given-names>MA</given-names></name><name name-style="western"><surname>Kodada</surname><given-names>J</given-names></name></person-group> (<year>1996a</year>) <article-title>Three new riffle beetle genera from Borneo: <italic><tp:taxon-name><tp:taxon-name-part taxon-name-part-type="genus">Homalosolus</tp:taxon-name-part></tp:taxon-name></italic>, <italic><tp:taxon-name><tp:taxon-name-part taxon-name-part-type="genus">Loxostirus</tp:taxon-name-part></tp:taxon-name></italic> and <italic><tp:taxon-name><tp:taxon-name-part taxon-name-part-type="genus">Rhopalonychus</tp:taxon-name-part></tp:taxon-name></italic> (<tp:taxon-name><tp:taxon-name-part taxon-name-part-type="class">Insecta</tp:taxon-name-part></tp:taxon-name>: <tp:taxon-name><tp:taxon-name-part taxon-name-part-type="order">Coleoptera</tp:taxon-name-part></tp:taxon-name>: <tp:taxon-name><tp:taxon-name-part taxon-name-part-type="family">Elmidae</tp:taxon-name-part></tp:taxon-name>). Annalen des Naturhistorischen Museums in Wien.</article-title><source>Serie B für Botanik und Zoologie</source><volume>98</volume>: <fpage>399</fpage>–<lpage>419</lpage>.</mixed-citation></ref><ref id="B13"><mixed-citation xmlns:xlink="http://www.w3.org/1999/xlink" xlink:type="simple"><person-group><name name-style="western"><surname>Jäch</surname><given-names>MA</given-names></name><name name-style="western"><surname>Boukal</surname><given-names>D</given-names></name></person-group> (<year>1997</year>) <article-title>Description of two new genera of <tp:taxon-name><tp:taxon-name-part taxon-name-part-type="tribe">Macronychini</tp:taxon-name-part></tp:taxon-name>: <italic><tp:taxon-name><tp:taxon-name-part taxon-name-part-type="genus">Aulacosolus</tp:taxon-name-part></tp:taxon-name></italic> and <italic><tp:taxon-name><tp:taxon-name-part taxon-name-part-type="genus">Nesonychus</tp:taxon-name-part></tp:taxon-name></italic> (<tp:taxon-name><tp:taxon-name-part taxon-name-part-type="order">Coleoptera</tp:taxon-name-part></tp:taxon-name>: <tp:taxon-name><tp:taxon-name-part taxon-name-part-type="family">Elmidae</tp:taxon-name-part></tp:taxon-name>).</article-title><source>Koleopterologische Rundschau</source><volume>67</volume>: <fpage>207</fpage>–<lpage>224</lpage>.</mixed-citation></ref><ref id="B15"><mixed-citation xmlns:xlink="http://www.w3.org/1999/xlink" xlink:type="simple"><person-group><name name-style="western"><surname>Jäch</surname><given-names>MA</given-names></name><name name-style="western"><surname>Kodada</surname><given-names>J</given-names></name></person-group> (<year>1996b</year>) <article-title><italic><tp:taxon-name><tp:taxon-name-part taxon-name-part-type="genus">Graphosolus</tp:taxon-name-part></tp:taxon-name></italic> gen. nov. from southeast Asia (<tp:taxon-name><tp:taxon-name-part taxon-name-part-type="order">Coleoptera</tp:taxon-name-part></tp:taxon-name>: <tp:taxon-name><tp:taxon-name-part taxon-name-part-type="family">Elmidae</tp:taxon-name-part></tp:taxon-name>).</article-title><source>Entomological Problems</source><volume>27</volume>(<issue>2</issue>): <fpage>93</fpage>–<lpage>98</lpage>.</mixed-citation></ref><ref id="B9"><mixed-citation xmlns:xlink="http://www.w3.org/1999/xlink" xlink:type="simple"><person-group><name name-style="western"><surname>Hayashi</surname><given-names>M</given-names></name><name name-style="western"><surname>Yoshitomi</surname><given-names>H</given-names></name></person-group> (<year>2015</year>) <article-title>Endophallic structure of the genus <italic><tp:taxon-name><tp:taxon-name-part taxon-name-part-type="genus">Zaitzeviaria</tp:taxon-name-part></tp:taxon-name></italic> Nomura (<tp:taxon-name><tp:taxon-name-part taxon-name-part-type="order">Coleoptera</tp:taxon-name-part></tp:taxon-name>, <tp:taxon-name><tp:taxon-name-part taxon-name-part-type="family">Elmidae</tp:taxon-name-part></tp:taxon-name>, <tp:taxon-name><tp:taxon-name-part taxon-name-part-type="subfamily">Elminae</tp:taxon-name-part></tp:taxon-name>), with revision of Japanese species.</article-title><source>Elytra, new series</source><volume>5</volume>(<issue>1</issue>): <fpage>67</fpage>–<lpage>96</lpage>.</mixed-citation></ref><ref id="B16"><mixed-citation xmlns:xlink="http://www.w3.org/1999/xlink" xlink:type="simple"><person-group><name name-style="western"><surname>Jäch</surname><given-names>MA</given-names></name><name name-style="western"><surname>Kodada</surname><given-names>J</given-names></name></person-group> (<year>1997</year>) <article-title><italic><tp:taxon-name><tp:taxon-name-part taxon-name-part-type="genus">Prionosolus</tp:taxon-name-part></tp:taxon-name></italic> and <italic><tp:taxon-name><tp:taxon-name-part taxon-name-part-type="genus">Podonychus</tp:taxon-name-part></tp:taxon-name></italic>, two new genera of <tp:taxon-name><tp:taxon-name-part taxon-name-part-type="tribe">Macronychini</tp:taxon-name-part></tp:taxon-name> (<tp:taxon-name><tp:taxon-name-part taxon-name-part-type="order">Coleoptera</tp:taxon-name-part></tp:taxon-name>: <tp:taxon-name><tp:taxon-name-part taxon-name-part-type="family">Elmidae</tp:taxon-name-part></tp:taxon-name>).</article-title><source>Entomological Problems</source><volume>28</volume>(<issue>1</issue>): <fpage>9</fpage>–<lpage>23</lpage>.</mixed-citation></ref></ref-list></tp:taxon-treatment>
