# Supplementary material for: Unexpected discovery of a new Podonychus species in Kyushu, Japan (Coleoptera, Elmidae, Elminae, Macronychini)
Source: Zookeys. 2020 May 18;933:107–23. doi: 10.3897/zookeys.933.48771 (PMC7248134; doi:10.3897/zookeys.933.48771)
Supplement: XML Treatment for Podonychus gyobu [file zookeys.933.48771-treatment2.xml]

<!DOCTYPE tp:taxon-treatment
  PUBLIC "-//TaxonX//DTD Taxonomic Treatment Publishing DTD v0 20100105//EN" "tax-treatment-NSO.dtd">
<tp:taxon-treatment xmlns:tp="http://www.plazi.org/taxpub"><tp:treatment-meta><kwd-group><label>Taxon classification</label><kwd><named-content xmlns:xlink="http://www.w3.org/1999/xlink" content-type="kingdom">Animalia</named-content></kwd><kwd><named-content xmlns:xlink="http://www.w3.org/1999/xlink" content-type="order">Coleoptera</named-content></kwd><kwd><named-content xmlns:xlink="http://www.w3.org/1999/xlink" content-type="family">Elmidae</named-content></kwd></kwd-group><mixed-citation publication-type="journal"><person-group><name><surname>Yoshitomi</surname><given-names>Hiroyuki</given-names></name><name><surname>Hayashi</surname><given-names>Masakazu</given-names></name></person-group><article-title>Unexpected discovery of a new <italic><tp:taxon-name><tp:taxon-name-part taxon-name-part-type="genus" reg="Podonychus">Podonychus</tp:taxon-name-part></tp:taxon-name></italic> species in Kyushu, Japan (<tp:taxon-name><tp:taxon-name-part taxon-name-part-type="order">Coleoptera</tp:taxon-name-part></tp:taxon-name>, <tp:taxon-name><tp:taxon-name-part taxon-name-part-type="family">Elmidae</tp:taxon-name-part></tp:taxon-name>, <tp:taxon-name><tp:taxon-name-part taxon-name-part-type="subfamily">Elminae</tp:taxon-name-part></tp:taxon-name>, <tp:taxon-name><tp:taxon-name-part taxon-name-part-type="tribe">Macronychini</tp:taxon-name-part></tp:taxon-name>)</article-title><source>Zookeys</source><day>18</day><month>5</month><year>2020</year><volume>933</volume><fpage>107</fpage><lpage>123</lpage><pub-id pub-id-type="doi">10.3897/zookeys.933.48771</pub-id></mixed-citation></tp:treatment-meta><tp:nomenclature><tp:taxon-name><object-id xmlns:xlink="http://www.w3.org/1999/xlink" content-type="arpha" xlink:type="simple">3A0E5C0D-67F6-556F-A246-736245938085</object-id>
            <tp:taxon-name-part taxon-name-part-type="genus" reg="Podonychus">Podonychus</tp:taxon-name-part>
            <tp:taxon-name-part taxon-name-part-type="species" reg="gyobu">gyobu</tp:taxon-name-part>
            <object-id xmlns:xlink="http://www.w3.org/1999/xlink" content-type="zoobank" xlink:type="simple">http://zoobank.org/3EDFF62A-25F7-4BEF-AA92-88FF2ED8B260</object-id>
          </tp:taxon-name><tp:taxon-status xmlns:xlink="http://www.w3.org/1999/xlink" xlink:type="simple">sp. nov.</tp:taxon-status><xref ref-type="fig" rid="F1">Figs 1</xref><xref ref-type="fig" rid="F2">, 2</xref><xref ref-type="fig" rid="F3">, 3</xref><xref ref-type="fig" rid="F4">, 4</xref><xref ref-type="fig" rid="F5">, 5</xref><xref ref-type="fig" rid="F6">, 6</xref><xref ref-type="fig" rid="F7">, 7</xref><xref ref-type="fig" rid="F8">, 8 Japanese name: Hyotan-hime-doromushi</xref></tp:nomenclature><tp:treatment-sec sec-type="type material" id="SECID0E44AE"><title>Type material.</title><p><bold><italic>Holotype</italic></bold> (<named-content xmlns:xlink="http://www.w3.org/1999/xlink" content-type="dwc:institutional_code" xlink:type="simple">EUMJ</named-content>): male, “JAPAN: KYUSYU/Oita Pref. Usa shi/Yamabukuro: Iroha-gawa”, “[locality name in Japanese characters] 12. XII. 2018 <named-content xmlns:xlink="http://www.w3.org/1999/xlink" content-type="dwc:verbatimCoordinates" xlink:type="simple"><named-content content-type="geo-json" specific-use="{&#34;type&#34;:&#34;Point&#34;,&#34;coordinates&#34;:[131.289580,33.498440]}" id="NCID0EQ5AE" xlink:type="simple">33.498440, 131.28958</named-content></named-content> D. Inoue leg.”. <bold><italic>Paratypes</italic></bold> (<named-content xmlns:xlink="http://www.w3.org/1999/xlink" content-type="dwc:institutional_code" xlink:type="simple">EUMJ</named-content>, <named-content xmlns:xlink="http://www.w3.org/1999/xlink" content-type="dwc:institutional_code" xlink:type="simple">NMW</named-content>, <abbrev xmlns:xlink="http://www.w3.org/1999/xlink" content-type="institution" xlink:title="Hoshizaki Institute for Wildlife Protection, Izumo, Japan" id="ABBRID0EC6AE" xlink:type="simple">HOWP</abbrev>, <named-content xmlns:xlink="http://www.w3.org/1999/xlink" content-type="dwc:institutional_code" xlink:type="simple">KMNH</named-content>), 1 ex., same data as for the holotype; 1 ex., same locality, but 8. XII. 2018; 2 males, 2 females, and 6 exs., same locality, but 15. XII. 2018, J. Nakajima, D. Inoue leg.; 6 exs., same locality, but 30. III. 2019, H. Yoshitomi leg.; 1 ex., “JAPAN: KYUSYU Oita Pref. Usa-shi [locality name in Japanese characters]”, “[locality name in Japanese characters] <named-content xmlns:xlink="http://www.w3.org/1999/xlink" content-type="dwc:verbatimCoordinates" xlink:type="simple"><named-content content-type="geo-json" specific-use="{&#34;type&#34;:&#34;Point&#34;,&#34;coordinates&#34;:[131.357887,33.421472]}" id="NCID0EP6AE" xlink:type="simple">33.421472, 131.357887</named-content></named-content> 24. XII. 2018, D. Inoue leg.”; 3 exs., “Noyama, Ajimu machi, Usami-shi, Oita Pref., Kyushu, Japan, <named-content xmlns:xlink="http://www.w3.org/1999/xlink" content-type="dwc:verbatimCoordinates" xlink:type="simple"><named-content content-type="geo-json" specific-use="{&#34;type&#34;:&#34;Point&#34;,&#34;coordinates&#34;:[131.349694,33.412806]}" id="NCID0EX6AE" xlink:type="simple">33.412806, 131.349694</named-content></named-content>, 29. XI. 2019 H. Yoshitomi leg.”; 2 exs., “Yasaka-gawa, Yamaga-machi, Kitsuki-shi, Oita Pref., <named-content xmlns:xlink="http://www.w3.org/1999/xlink" content-type="dwc:verbatimCoordinates" xlink:type="simple"><named-content content-type="geo-json" specific-use="{&#34;type&#34;:&#34;Point&#34;,&#34;coordinates&#34;:[131.477928,33.430687]}" id="NCID0EAAAG" xlink:type="simple">33.430687, 131.477928</named-content></named-content>, 24. I. 2020, D. Inoue leg.”.</p></tp:treatment-sec><tp:treatment-sec sec-type="material" id="SECID0EFAAG"><title>Larval specimens examined.</title><p>3 mature larvae (<named-content xmlns:xlink="http://www.w3.org/1999/xlink" content-type="dwc:institutional_code" xlink:type="simple">EUMJ</named-content> in ethanol), Iroha-gawa, Yamabukuro, Usa shi, Oita Pref., 30. III. 2019, H. Yoshitomi leg.</p></tp:treatment-sec><tp:treatment-sec sec-type="Comparative specimen examined" id="SECID0EQAAG"><title>Comparative specimen examined.</title><p><italic><tp:taxon-name><tp:taxon-name-part taxon-name-part-type="genus" reg="Podonychus">Podonychus</tp:taxon-name-part> <tp:taxon-name-part taxon-name-part-type="species" reg="sagittarius">sagittarius</tp:taxon-name-part></tp:taxon-name></italic> Jäch &amp; Kodada, 1997: 1 male paratype (<named-content xmlns:xlink="http://www.w3.org/1999/xlink" content-type="dwc:institutional_code" xlink:type="simple">EUMJ</named-content>), “INDONESIEN 1991 (22) Siberut, Toteburu-Bakeuluk leg. Jäch 17.2”, “PARATYPUS <tp:taxon-name><tp:taxon-name-part taxon-name-part-type="genus" reg="Podonychus">Podonychus</tp:taxon-name-part> <tp:taxon-name-part taxon-name-part-type="species" reg="sagittarius">sagittarius</tp:taxon-name-part></tp:taxon-name> sp. nov. des. Jäch &amp; Kodada ‘98”.</p></tp:treatment-sec><tp:treatment-sec sec-type="diagnosis" id="SECID0EQBAG"><title>Diagnosis.</title><p>The new species is morphologically similar to <italic><tp:taxon-name><tp:taxon-name-part taxon-name-part-type="genus" reg="Podonychus">P.</tp:taxon-name-part> <tp:taxon-name-part taxon-name-part-type="species" reg="sagittarius">sagittarius</tp:taxon-name-part></tp:taxon-name></italic>, and differs from it in the following characteristics: 1) penis almost straight from base to near apex in lateral view (slightly curved ventrally in <italic><tp:taxon-name><tp:taxon-name-part taxon-name-part-type="genus" reg="Podonychus">P.</tp:taxon-name-part> <tp:taxon-name-part taxon-name-part-type="species" reg="sagittarius">sagittarius</tp:taxon-name-part></tp:taxon-name></italic>); 2) lateral margins of the 2<sup>nd</sup> labial palpomeres strongly arcuate (weakly arcuate in <italic><tp:taxon-name><tp:taxon-name-part taxon-name-part-type="genus" reg="Podonychus">P.</tp:taxon-name-part> <tp:taxon-name-part taxon-name-part-type="species" reg="sagittarius">sagittarius</tp:taxon-name-part></tp:taxon-name></italic>); 3) 3<sup>rd</sup> antennomeres longer than wide (as long as wide in <italic><tp:taxon-name><tp:taxon-name-part taxon-name-part-type="genus" reg="Podonychus">P.</tp:taxon-name-part> <tp:taxon-name-part taxon-name-part-type="species" reg="sagittarius">sagittarius</tp:taxon-name-part></tp:taxon-name></italic>). The endophallicstructures of <italic><tp:taxon-name><tp:taxon-name-part taxon-name-part-type="genus" reg="Podonychus">P.</tp:taxon-name-part> <tp:taxon-name-part taxon-name-part-type="species" reg="sagittarius">sagittarius</tp:taxon-name-part></tp:taxon-name></italic> were not described in detail, but judging from the aedeagus illustrations (<xref ref-type="bibr" rid="B16">Jäch and Kodada 1997</xref>, figs 78–80) they are similar to those of <italic><tp:taxon-name><tp:taxon-name-part taxon-name-part-type="genus" reg="Podonychus">P.</tp:taxon-name-part> <tp:taxon-name-part taxon-name-part-type="species" reg="gyobu">gyobu</tp:taxon-name-part></tp:taxon-name></italic> sp. nov.</p></tp:treatment-sec><tp:treatment-sec sec-type="description" id="SECID0EAEAG"><title>Description of adult.</title><p>Body (Fig. <xref ref-type="fig" rid="F1">1A–D</xref>) obovate, convex dorsally, shiny. Coloration of body brown, mouth parts, antennae and legs paler. Plastron distributed in posterior part of head (Fig. <xref ref-type="fig" rid="F3">3B</xref>), elytral intervals VIII–IX (Fig. <xref ref-type="fig" rid="F2">2C–F</xref>), hypomera, epipleura, lateral part of meso- and metaventrites, and abdominal ventrites I–V (Fig. <xref ref-type="fig" rid="F2">2G, H</xref>).</p><fig id="F1" position="float" orientation="portrait"><object-id xmlns:xlink="http://www.w3.org/1999/xlink" content-type="doi" xlink:type="simple">10.3897/zookeys.933.48771.figure1</object-id><object-id xmlns:xlink="http://www.w3.org/1999/xlink" content-type="arpha" xlink:type="simple">7FCCF965-058C-53D5-A261-B7FDD450CD76</object-id><label>Figure 1.</label><caption><p><italic><tp:taxon-name><tp:taxon-name-part taxon-name-part-type="genus" reg="Podonychus">Podonychus</tp:taxon-name-part> <tp:taxon-name-part taxon-name-part-type="species" reg="gyobu">gyobu</tp:taxon-name-part></tp:taxon-name></italic> sp. nov. <bold>A, B</bold> holotype in dorsal (<bold>A</bold>) and ventral view (<bold>B</bold>) <bold>C, D</bold> living adults <bold>E</bold> living larva <bold>F</bold> habitat (Iroha-gawa). Scale bars: 1.0 mm.</p></caption><graphic xmlns:xlink="http://www.w3.org/1999/xlink" xlink:href="zookeys-933-107-g001.jpg" position="float" orientation="portrait" xlink:type="simple" id="oo_411288.jpg"><uri content-type="original_file" xlink:type="simple">https://binary.pensoft.net/fig/411288</uri></graphic></fig><fig id="F2" position="float" orientation="portrait"><object-id xmlns:xlink="http://www.w3.org/1999/xlink" content-type="doi" xlink:type="simple">10.3897/zookeys.933.48771.figure2</object-id><object-id xmlns:xlink="http://www.w3.org/1999/xlink" content-type="arpha" xlink:type="simple">5F31E209-165C-58A8-A05F-3201D391E39A</object-id><label>Figure 2.</label><caption><p>Adult of <italic><tp:taxon-name><tp:taxon-name-part taxon-name-part-type="genus" reg="Podonychus">Podonychus</tp:taxon-name-part> <tp:taxon-name-part taxon-name-part-type="species" reg="gyobu">gyobu</tp:taxon-name-part></tp:taxon-name></italic> sp. nov. <bold>A</bold> pronotum <bold>B</bold> close up of basal part of pronotum <bold>C</bold> elytra in lateral view <bold>D</bold> basal part of elytra in dorsal view <bold>E</bold> lateral part of elytra <bold>F</bold> close up of elytral plastron setae <bold>G</bold> abdominal ventrites <bold>H</bold> abdominal plastron setae.</p></caption><graphic xmlns:xlink="http://www.w3.org/1999/xlink" xlink:href="zookeys-933-107-g002.jpg" position="float" orientation="portrait" xlink:type="simple" id="oo_411289.jpg"><uri content-type="original_file" xlink:type="simple">https://binary.pensoft.net/fig/411289</uri></graphic></fig><fig id="F3" position="float" orientation="portrait"><object-id xmlns:xlink="http://www.w3.org/1999/xlink" content-type="doi" xlink:type="simple">10.3897/zookeys.933.48771.figure3</object-id><object-id xmlns:xlink="http://www.w3.org/1999/xlink" content-type="arpha" xlink:type="simple">9070650B-1985-559D-91DA-4803F08724C3</object-id><label>Figure 3.</label><caption><p>Adult of <italic><tp:taxon-name><tp:taxon-name-part taxon-name-part-type="genus" reg="Podonychus">Podonychus</tp:taxon-name-part> <tp:taxon-name-part taxon-name-part-type="species" reg="gyobu">gyobu</tp:taxon-name-part></tp:taxon-name></italic> sp. nov. <bold>A</bold> dorsal habitus without elytra <bold>B</bold> head in lateral view <bold>C</bold> labium <bold>D</bold> aedeagus with everted endophallus <bold>E</bold> basal tube of endophallus <bold>F</bold> spines on basal tube of endophallus <bold>G</bold> apical tube of endophallus <bold>H</bold> ditto, close up. AT: apical tube; BT: basal tube; gp: gonopore.</p></caption><graphic xmlns:xlink="http://www.w3.org/1999/xlink" xlink:href="zookeys-933-107-g003.jpg" position="float" orientation="portrait" xlink:type="simple" id="oo_411290.jpg"><uri content-type="original_file" xlink:type="simple">https://binary.pensoft.net/fig/411290</uri></graphic></fig><p>Head with sparse suberect setae. Eyes small with about 40 facets. Antennae 6-segmented; approximate ratio of length of antennomeres 1–6: 6 : 7 : 6 : 2 : 3 : 14 (<italic>N</italic> = 1, paratype). Maxillae (Fig. <xref ref-type="fig" rid="F4">4B</xref>) with oblong terminal segment of galea; maxillary palpi 3-segmented, with oblong terminal palpomere. Mandibles (Fig. <xref ref-type="fig" rid="F4">4C</xref>) feebly asymmetrical, with three apical teeth, shallowly notched in antero-lateral parts, bearing setae in lateral part. Labium (Figs <xref ref-type="fig" rid="F3">3C</xref>, <xref ref-type="fig" rid="F4">4D</xref>) with 2-segmented palpi; terminal palpomeres strongly arcuate along lateral margins. Pronotum (Fig. <xref ref-type="fig" rid="F2">2B, C</xref>) with sparse suberect setae, widest at basal 1/3, depressed transversally in the middle; median groove (Fig. <xref ref-type="fig" rid="F2">2A</xref>) thin and shallow, running from posterior almost to anterior margin; sublateral carinae absent; lateral declivity (Fig. <xref ref-type="fig" rid="F2">2B</xref>) with oblique impressions; <abbrev xmlns:xlink="http://www.w3.org/1999/xlink" xlink:title="width of pronotum" id="ABBRID0EKJAG" xlink:type="simple">PW</abbrev>/<abbrev xmlns:xlink="http://www.w3.org/1999/xlink" xlink:title="length of pronotum" id="ABBRID0EOJAG" xlink:type="simple">PL</abbrev> 0.88–1.08 (1.03). Elytra with small tubercles along anterior margin, with one pair of sublateral carinae on interval VIII (Fig. <xref ref-type="fig" rid="F2">2E, F</xref>); plastron setae on intervals VIII–IX; <abbrev xmlns:xlink="http://www.w3.org/1999/xlink" xlink:title="length of elytra" id="ABBRID0EWJAG" xlink:type="simple">EL</abbrev>/<abbrev xmlns:xlink="http://www.w3.org/1999/xlink" xlink:title="width of elytra" id="ABBRID0E1JAG" xlink:type="simple">EW</abbrev> 1.47–1.63 (1.55); <abbrev xmlns:xlink="http://www.w3.org/1999/xlink" xlink:title="length of elytra" id="ABBRID0E5JAG" xlink:type="simple">EL</abbrev>/<abbrev xmlns:xlink="http://www.w3.org/1999/xlink" xlink:title="length of pronotum" id="ABBRID0ECKAG" xlink:type="simple">PL</abbrev> 1.95–2.32 (2.18); <abbrev xmlns:xlink="http://www.w3.org/1999/xlink" xlink:title="width of elytra" id="ABBRID0EGKAG" xlink:type="simple">EW</abbrev>/<abbrev xmlns:xlink="http://www.w3.org/1999/xlink" xlink:title="width of pronotum" id="ABBRID0EKKAG" xlink:type="simple">PW</abbrev> 1.28–1.50 (1.37); <abbrev xmlns:xlink="http://www.w3.org/1999/xlink" xlink:title="total length" id="ABBRID0EOKAG" xlink:type="simple">TL</abbrev>/<abbrev xmlns:xlink="http://www.w3.org/1999/xlink" xlink:title="width of elytra" id="ABBRID0ESKAG" xlink:type="simple">EW</abbrev> 2.13–2.37 (2.26). Hind wings (Fig. <xref ref-type="fig" rid="F3">3A</xref>) reduced, examined specimen (paratype) micropterous. Legs relatively long; length of foreleg about 0.9 times as long as <abbrev xmlns:xlink="http://www.w3.org/1999/xlink" xlink:title="total length" id="ABBRID0E1KAG" xlink:type="simple">TL</abbrev>. Ventral side of thorax and abdomen more or less as in <italic><tp:taxon-name><tp:taxon-name-part taxon-name-part-type="genus" reg="Podonychus">P.</tp:taxon-name-part> <tp:taxon-name-part taxon-name-part-type="species" reg="sagittarius">sagittarius</tp:taxon-name-part></tp:taxon-name></italic>.</p><fig id="F4" position="float" orientation="portrait"><object-id xmlns:xlink="http://www.w3.org/1999/xlink" content-type="doi" xlink:type="simple">10.3897/zookeys.933.48771.figure4</object-id><object-id xmlns:xlink="http://www.w3.org/1999/xlink" content-type="arpha" xlink:type="simple">34B75733-99D6-5100-87A4-11E8C9BF7519</object-id><label>Figure 4.</label><caption><p>Adult of <italic><tp:taxon-name><tp:taxon-name-part taxon-name-part-type="genus" reg="Podonychus">Podonychus</tp:taxon-name-part> <tp:taxon-name-part taxon-name-part-type="species" reg="gyobu">gyobu</tp:taxon-name-part></tp:taxon-name></italic> sp. nov. <bold>A–J</bold> male <bold>K–M</bold> female <bold>A</bold> antenna <bold>B</bold> maxilla <bold>C</bold> mandible <bold>D</bold> labium <bold>E, K</bold> tergite VIII <bold>F, L</bold> sternite VIII <bold>G</bold> sternite IX <bold>H–J</bold> aedeagus in ventral (<bold>H</bold>), lateral (<bold>I</bold>) and dorsal views (<bold>J</bold>) <bold>M</bold> ovipositor. Scale bar: 0.1 mm.</p></caption><graphic xmlns:xlink="http://www.w3.org/1999/xlink" xlink:href="zookeys-933-107-g004.jpg" position="float" orientation="portrait" xlink:type="simple" id="oo_411291.jpg"><uri content-type="original_file" xlink:type="simple">https://binary.pensoft.net/fig/411291</uri></graphic></fig><p><bold>Male.</bold> Tergite VIII (Fig. <xref ref-type="fig" rid="F4">4E</xref>) semicircular, bearing long setae in caudal part; sternite VIII (Fig. <xref ref-type="fig" rid="F4">4F</xref>) semicircular, with slender and relatively long median strut; sternite IX (Fig. <xref ref-type="fig" rid="F4">4G</xref>) slightly sclerotized, oblong, with long and slender paraproct. Aedeagus (Fig. <xref ref-type="fig" rid="F4">4H–J</xref>) long, almost straight; phallobase short, slightly less than 0.25 times as long as penis (<abbrev xmlns:xlink="http://www.w3.org/1999/xlink" xlink:title="length of phallobase" id="ABBRID0ERNAG" xlink:type="simple">LB</abbrev>/<abbrev xmlns:xlink="http://www.w3.org/1999/xlink" xlink:title="maximum length of penis" id="ABBRID0EVNAG" xlink:type="simple">ML</abbrev>), with semicircular sclerotization projecting dorsally; parameres absent; penis long, almost straight, with pointed apex curved ventrally; fibula and corona absent; C 160<sup>o</sup>; <abbrev xmlns:xlink="http://www.w3.org/1999/xlink" xlink:title="maximum height of penis" id="ABBRID0E2NAG" xlink:type="simple">MH</abbrev>/<abbrev xmlns:xlink="http://www.w3.org/1999/xlink" xlink:title="maximum length of penis" id="ABBRID0E6NAG" xlink:type="simple">ML</abbrev> 0.16; <abbrev xmlns:xlink="http://www.w3.org/1999/xlink" xlink:title="basal length of penis" id="ABBRID0EDOAG" xlink:type="simple">BL</abbrev>/<abbrev xmlns:xlink="http://www.w3.org/1999/xlink" xlink:title="caudal length of penis" id="ABBRID0EHOAG" xlink:type="simple">CL</abbrev> 0.60; <abbrev xmlns:xlink="http://www.w3.org/1999/xlink" xlink:title="length of caudal portion" id="ABBRID0ELOAG" xlink:type="simple">LCP</abbrev>/<abbrev xmlns:xlink="http://www.w3.org/1999/xlink" xlink:title="length of basal portion" id="ABBRID0EPOAG" xlink:type="simple">LBP</abbrev> 1.59. Endophallus in everted condition (Fig. <xref ref-type="fig" rid="F3">3D–H</xref>) longer than penis, lacking bladders and distinct sclerites; basal tube (BT in Fig. <xref ref-type="fig" rid="F3">3D</xref>) long, 350 μm, bearing scaly spines; apical tube (AT in Fig. <xref ref-type="fig" rid="F3">3D</xref>) 250 μm, projecting from ventro-apical part of BT, well sclerotized and slender in basal 2/3, expanded and membranous in apical 1/3 closely covered with shallow furrows; gonopore situated at apex of AT.</p><p><bold>Female.</bold> Tergite VIII (Fig. <xref ref-type="fig" rid="F4">4K</xref>) semicircular, bearing setae of variable length; sternite VIII (Fig. <xref ref-type="fig" rid="F4">4L</xref>) shallowly concave in caudal margin, bearing long setae in postero-lateral parts, with long and stout median strut. Ovipositor (Fig. <xref ref-type="fig" rid="F4">4M</xref>) longer than sternite VIII, bearing minute apical sensilla on stylus and coxite; approximate ratio of stylus, distal part of coxite, basal part of coxite and valvifer (N = 1) as 1.0 : 4.3 : 2.6 : 8.0. Secondary sexual dimorphism not strongly pronounced.</p><p>Measurement (<italic>N</italic> = 10). <abbrev xmlns:xlink="http://www.w3.org/1999/xlink" xlink:title="total length" id="ABBRID0ETPAG" xlink:type="simple">TL</abbrev> 1.21–1.36 (1.28) mm; <abbrev xmlns:xlink="http://www.w3.org/1999/xlink" xlink:title="width of pronotum" id="ABBRID0EXPAG" xlink:type="simple">PW</abbrev> 0.37–0.45 (0.41) mm; <abbrev xmlns:xlink="http://www.w3.org/1999/xlink" xlink:title="length of pronotum" id="ABBRID0E2PAG" xlink:type="simple">PL</abbrev> 0.37–0.43 (0.40) mm; <abbrev xmlns:xlink="http://www.w3.org/1999/xlink" xlink:title="length of elytra" id="ABBRID0E6PAG" xlink:type="simple">EL</abbrev> 0.82–0.95 (0.87) mm; <abbrev xmlns:xlink="http://www.w3.org/1999/xlink" xlink:title="width of elytra" id="ABBRID0EDQAG" xlink:type="simple">EW</abbrev> 0.51–0.60 (0.56) mm.</p></tp:treatment-sec><tp:treatment-sec sec-type="description" id="SECID0EHQAG"><title>Description of larva.</title><p>Body (Fig. <xref ref-type="fig" rid="F5">5A–C</xref>) semi-cylindrical in cross-section, convex dorsally, flat ventrally. Coloration of body entirely pale orange; legs paler; granules on dorsum darker, forming longitudinal stripes.</p><fig id="F5" position="float" orientation="portrait"><object-id xmlns:xlink="http://www.w3.org/1999/xlink" content-type="doi" xlink:type="simple">10.3897/zookeys.933.48771.figure5</object-id><object-id xmlns:xlink="http://www.w3.org/1999/xlink" content-type="arpha" xlink:type="simple">A86E2E68-A293-5E3B-9CD8-CB8340C18355</object-id><label>Figure 5.</label><caption><p>Larva of <italic><tp:taxon-name><tp:taxon-name-part taxon-name-part-type="genus" reg="Podonychus">Podonychus</tp:taxon-name-part> <tp:taxon-name-part taxon-name-part-type="species" reg="gyobu">gyobu</tp:taxon-name-part></tp:taxon-name></italic> sp. nov. <bold>A–C</bold> habitus in dorsal (<bold>A</bold>) ventral (<bold>B</bold>) and lateral views (<bold>C</bold>) <bold>D</bold> antenna <bold>E</bold> labrum <bold>F</bold> mandible <bold>G</bold> maxillae and labium. sp: spiracle. Scale bars: 0.1 mm.</p></caption><graphic xmlns:xlink="http://www.w3.org/1999/xlink" xlink:href="zookeys-933-107-g005.jpg" position="float" orientation="portrait" xlink:type="simple" id="oo_411292.jpg"><uri content-type="original_file" xlink:type="simple">https://binary.pensoft.net/fig/411292</uri></graphic></fig><p>Head visible dorsally, well exposed from prothorax, trapezoidal, widest at apical 1/3, densely covered with short spines, bearing short setae. Eyes (Fig. <xref ref-type="fig" rid="F6">6C, E</xref>) lacking lens of stemmata. Antennae (Figs <xref ref-type="fig" rid="F5">5D</xref>, <xref ref-type="fig" rid="F6">6F</xref>) relatively long; antennomere Ias long as wide; antennomere II long, with long and slender sensorial appendage; antennomere III shorter than sensorial appendage on antennomere II, with short sensorial appendage at apex. Labrum (Fig. <xref ref-type="fig" rid="F5">5E</xref>) transverse, with a row of pectinate setae in anterior part of dorsal surface, with a pair of long apodemes projecting from postero-lateral corners. Mandibles (Fig. <xref ref-type="fig" rid="F5">5F</xref>) subtriangular, with long and pectinate setae on lateral parts; two apical teeth short and blunt; basal setose processes long.<!--PageBreak     --><!--PageBreak     --><!--PageBreak     -->Maxillae (Figs <xref ref-type="fig" rid="F5">5G</xref>, <xref ref-type="fig" rid="F6">6D</xref>) with relatively long palpi. Labium (Figs <xref ref-type="fig" rid="F5">5G</xref>, <xref ref-type="fig" rid="F6">6D</xref>) with a pair of long setae in middle. Thorax serrate in lateral parts, widest at metathorax. Prothorax with seven ventral sclerites; mesal one small, situated between procoxae; antero-lateral ones wide, bearing plumose setae on anterior margin; postero-lateral ones quadrate, bearing three long plumose setae. Mesothorax with five ventral sclerites; mesal one wide and transverse, sinuate at posterior margin, bearing short bipectinate setae near midcoxae; antero-lateral ones oblong, bearing long bipectinate setae. Metathorax with five ventral sclerites; mesal one wide and transverse, bearing short setae. Granules on dorsal surface of thorax and abdomen (Fig. <xref ref-type="fig" rid="F7">7D, E</xref>) distributed linearly and somewhat irregularly, bearing short setae in posterior end, with long and curved setae in basal part. Y-shaped projections (Fig. <xref ref-type="fig" rid="F7">7A, D, F</xref>) present on caudal margins of thoracic and abdominal segments. Spiracles thumb-shaped, on mesothorax and abdominal segments I–VIII, situated near lateral margin. Legs 5-segmented, short and stout; apical segment stout, with short inner seta. Abdomen (Fig. <xref ref-type="fig" rid="F8">8C</xref>) with pleural sclerites on segments I–VII, gently tapering caudally. Abdominal segment IX (Fig. <xref ref-type="fig" rid="F8">8G</xref>) long, as long as abdominal segments VI–VIII combined, flat ventrally, serrate at apex (Fig. <xref ref-type="fig" rid="F8">8E</xref>), with line of granules in midline of dorsal surface, bearing four long lateral setae and one ventral seta, densely covered with short spines. Ventral operculum (Fig. <xref ref-type="fig" rid="F8">8G, H</xref>) oblong, situated in caudal 1/3 of abdominal segment IX.</p><fig id="F6" position="float" orientation="portrait"><object-id xmlns:xlink="http://www.w3.org/1999/xlink" content-type="doi" xlink:type="simple">10.3897/zookeys.933.48771.figure6</object-id><object-id xmlns:xlink="http://www.w3.org/1999/xlink" content-type="arpha" xlink:type="simple">4BFF372A-B91D-5F92-9849-659C7222AC33</object-id><label>Figure 6.</label><caption><p>Larva of <italic><tp:taxon-name><tp:taxon-name-part taxon-name-part-type="genus" reg="Podonychus">Podonychus</tp:taxon-name-part> <tp:taxon-name-part taxon-name-part-type="species" reg="gyobu">gyobu</tp:taxon-name-part></tp:taxon-name></italic> sp. nov. <bold>A</bold> head and pronotum <bold>B</bold> head in dorsal view <bold>C</bold> head in lateral view <bold>D</bold> head in ventral view <bold>E</bold> eye area of head <bold>F</bold> antenna <bold>G</bold> pro- and mesothorax in lateral view <bold>H</bold> ditto in dorsal view.</p></caption><graphic xmlns:xlink="http://www.w3.org/1999/xlink" xlink:href="zookeys-933-107-g006.jpg" position="float" orientation="portrait" xlink:type="simple" id="oo_411293.jpg"><uri content-type="original_file" xlink:type="simple">https://binary.pensoft.net/fig/411293</uri></graphic></fig><fig id="F7" position="float" orientation="portrait"><object-id xmlns:xlink="http://www.w3.org/1999/xlink" content-type="doi" xlink:type="simple">10.3897/zookeys.933.48771.figure7</object-id><object-id xmlns:xlink="http://www.w3.org/1999/xlink" content-type="arpha" xlink:type="simple">E5A01F90-A144-5366-A80A-EBE6853BCB9A</object-id><label>Figure 7.</label><caption><p>Larva of <italic><tp:taxon-name><tp:taxon-name-part taxon-name-part-type="genus" reg="Podonychus">Podonychus</tp:taxon-name-part> <tp:taxon-name-part taxon-name-part-type="species" reg="gyobu">gyobu</tp:taxon-name-part></tp:taxon-name></italic> sp. nov. <bold>A</bold> thorax in lateral view <bold>B</bold> ditto in ventral view <bold>C</bold> ventral sclerites of prothorax <bold>D</bold> granules on abdomen <bold>E</bold> ditto, close up <bold>F</bold> Y-shaped projection on abdomen <bold>G</bold> pectinate setae on postero-lateral corner of abdomen <bold>H</bold> spiracle on abdomen.</p></caption><graphic xmlns:xlink="http://www.w3.org/1999/xlink" xlink:href="zookeys-933-107-g007.jpg" position="float" orientation="portrait" xlink:type="simple" id="oo_411294.jpg"><uri content-type="original_file" xlink:type="simple">https://binary.pensoft.net/fig/411294</uri></graphic></fig><fig id="F8" position="float" orientation="portrait"><object-id xmlns:xlink="http://www.w3.org/1999/xlink" content-type="doi" xlink:type="simple">10.3897/zookeys.933.48771.figure8</object-id><object-id xmlns:xlink="http://www.w3.org/1999/xlink" content-type="arpha" xlink:type="simple">28A070C0-BC65-5D2B-BFC1-8388166D0801</object-id><label>Figure 8.</label><caption><p>Larva of <italic><tp:taxon-name><tp:taxon-name-part taxon-name-part-type="genus" reg="Podonychus">Podonychus</tp:taxon-name-part> <tp:taxon-name-part taxon-name-part-type="species" reg="gyobu">gyobu</tp:taxon-name-part></tp:taxon-name></italic> sp. nov. <bold>A</bold> abdominal segments IV–VIII in dorsal view <bold>B</bold> abdominal segments IV–VIII in lateral view <bold>C</bold> abdominal segments V–IX in ventral view <bold>D</bold> abdominal segments VIII–IX in dorsal view <bold>E</bold> apex of abdominal segment IX in dorsal view <bold>F</bold> surface of abdominal segment IX in lateral view <bold>G</bold> abdominal segments VIII–IX in ventral view <bold>H</bold> operculum.</p></caption><graphic xmlns:xlink="http://www.w3.org/1999/xlink" xlink:href="zookeys-933-107-g008.jpg" position="float" orientation="portrait" xlink:type="simple" id="oo_411295.jpg"><uri content-type="original_file" xlink:type="simple">https://binary.pensoft.net/fig/411295</uri></graphic></fig></tp:treatment-sec><tp:treatment-sec sec-type="notes" id="SECID0ETXAG"><title>Biological notes.</title><p>This species lives in small rivers at low elevation. Larvae and adults were collected from submerged roots of reeds using a net. They were collected with <italic><tp:taxon-name><tp:taxon-name-part taxon-name-part-type="genus" reg="Elmomorphus">Elmomorphus</tp:taxon-name-part> <tp:taxon-name-part taxon-name-part-type="species" reg="brevicornis">brevicornis</tp:taxon-name-part></tp:taxon-name></italic> Sharp, 1888 and <italic><tp:taxon-name><tp:taxon-name-part taxon-name-part-type="genus" reg="Stenelmis">Stenelmis</tp:taxon-name-part> <tp:taxon-name-part taxon-name-part-type="species" reg="nipponica">nipponica</tp:taxon-name-part></tp:taxon-name></italic> Nomura, 1958.</p></tp:treatment-sec><tp:treatment-sec sec-type="distribution" id="SECID0EPYAG"><title>Distribution.</title><p>So far, this species is known only in the Iroha and Yakkan river systems, in the eastern part of Kyushu, Japan.</p></tp:treatment-sec><tp:treatment-sec sec-type="etymology" id="SECID0EUYAG"><title>Etymology.</title><p>“Gyobu” is an NPO (nonprofit organization) in Kitakyushu, Fukuoka. This new species was discovered during a survey of water beetle fauna by Mr D. Inoue, president of “NPO Kitakyushu Gyobu”. The epithet is a noun in apposition.</p></tp:treatment-sec><ref-list><ref id="B16"><mixed-citation xmlns:xlink="http://www.w3.org/1999/xlink" xlink:type="simple"><person-group><name name-style="western"><surname>Jäch</surname><given-names>MA</given-names></name><name name-style="western"><surname>Kodada</surname><given-names>J</given-names></name></person-group> (<year>1997</year>) <article-title><italic><tp:taxon-name><tp:taxon-name-part taxon-name-part-type="genus">Prionosolus</tp:taxon-name-part></tp:taxon-name></italic> and <italic><tp:taxon-name><tp:taxon-name-part taxon-name-part-type="genus">Podonychus</tp:taxon-name-part></tp:taxon-name></italic>, two new genera of <tp:taxon-name><tp:taxon-name-part taxon-name-part-type="tribe">Macronychini</tp:taxon-name-part></tp:taxon-name> (<tp:taxon-name><tp:taxon-name-part taxon-name-part-type="order">Coleoptera</tp:taxon-name-part></tp:taxon-name>: <tp:taxon-name><tp:taxon-name-part taxon-name-part-type="family">Elmidae</tp:taxon-name-part></tp:taxon-name>).</article-title><source>Entomological Problems</source><volume>28</volume>(<issue>1</issue>): <fpage>9</fpage>–<lpage>23</lpage>.</mixed-citation></ref></ref-list></tp:taxon-treatment>
